# Supplementary material for: Dysregulated adaptive immune response contributes to severe COVID-19
Source: Cell Res. 2020 Aug 5;30(9):814–6. doi: 10.1038/s41422-020-0391-9 (PMC7403569; doi:10.1038/s41422-020-0391-9)
Supplement: Supplementary file 2 — Supplementary Table S1 [file 41422_2020_391_MOESM2_ESM.xlsx]

## Sheet: LC of 284 Patients
Patient #	Age (years)	The lowest number of lymphocytes (x10^9)	Existing diseases
1	4	1	Hepatitis B,hyperthyroidism,Diabetes
2	4	2.84	None
3	7	1.01	Diabetes，Hypertension
4	7	3.23	None
5	11	0.81	None
6	13	2.9	None
7	15	1.6	None
8	15	2.53	Operation History
9	16	1.43	None
10	17	2.51	None
11	19	1.81	None
12	20	0.82	None
13	20	1.06	Diabetes
14	20	1.18	None
15	20	2.39	None
16	20	1.3	None
17	21	2.3	None
18	22	2.47	None
19	23	1.19	None
20	23	1.62	None
21	24	1.09	None
22	24	0.7	None
23	24	1.5	None
24	24	1.13	None
25	25	2.04	None
26	25	2.14	None
27	26	1.6	None
28	26	2.3	None
29	26	1.93	None
30	27	0.8	None
31	28	1.4	None
32	28	2.56	None
33	28	1.72	Severe schizophrenia 13 years ago
34	28	1.59	None
35	28	1.6	None
36	29	0.83	None
37	29	0.8	None
38	29	0.73	None
39	29	1.79	None
40	29	1.47	Hepatitis B
41	29	1.36	None
42	30	0.37	None
43	30	0.88	None
44	30	1.09	None
45	30	1.45	None
46	30	1.83	None
47	30	1.59	Hepatitis C
48	30	1.46	None
49	30	1.9	None
50	30	1.58	None
51	30	1.72	None
52	31	0.76	Hepatopathy,Operation History
53	31	0.88	None
54	31	0.87	None
55	31	1.08	Operation History
56	31	0.88	Hypertension
57	31	1.72	Four months gestation,History of abortion
58	31	1.42	After tonsillectomy
59	31	1.45	None
60	31	1.12	None
61	31	1.79	Hepatopathy
62	32	0.46	None
63	32	1.64	None
64	32	1.19	None
65	33	0.8	None
66	33	1.08	None
67	33	0.92	None
68	33	1.04	Hepatopathy
69	33	0.21	None
70	33	1.32	None
71	33	1.54	History of cesarean section,Pregnancy-induced hypertension,Gestational diabetes mellitus
72	33	1.58	None
73	33	2.24	None
74	33	2.3	None
75	34	0.76	None
76	34	2.5	None
77	34	2.38	Nephropathy
78	34	2.69	None
79	34	2.95	Diabetes,Hepatopathy
80	34	1.38	None
81	35	1	Diabetes,Hypertension,Gouty arthritis,Cholelithiasis,Chronic cholecystitis ,Bilateral coronary calcification,Severe obesity,Hypertriglyceridemia ,Sleep apnea syndrome is possible
82	35	0.57	None
83	35	0.42	None
84	35	0.51	None
85	35	1.44	Hypertension
86	35	2.01	None
87	35	1.62	None
88	35	1.9	None
89	35	1.9	None
90	35	1.53	None
91	35	1.46	Diabetes,Hepatopathy
92	35	1.32	Hepatopathy
93	36	0.71	None
94	36	0.71	Nephropathy
95	36	1.02	Diabetes,Hypertension
96	36	0.85	Old tuberculosis
97	36	1.77	Hypertension,Operation History
98	36	1.12	Gastrointestinal disease
99	36	2.82	None
100	36	1.16	None
101	36	1.68	None
102	36	1.95	Hypertension
103	37	0.9	Hepatopathy
104	37	1.05	Hypertension
105	37	1.2	None
106	37	1.52	None
107	38	0.65	None
108	38	1.1	None
109	38	1.02	None
110	38	0.82	None
111	38	0.74	None
112	38	0.86	None
113	38	0.77	Seven years gout
114	38	0.79	None
115	38	1.28	None
116	38	1.38	None
117	38	2.06	None
118	38	1.9	None
119	38	1.26	None
120	39	1.24	None
121	39	1.46	None
122	39	1.38	Hepatopathy
123	40	0.95	None
124	40	1.97	None
125	40	1.4	Operation History
126	40	1.18	None
127	40	1.35	None
128	40	1.82	Alcoholic fatty liver
129	40	1.82	Hepatopathy
130	41	1	None
131	41	0.73	None
132	41	1.02	None
133	41	0.69	None
134	41	0.99	None
135	41	0.72	Parkinson's disease
136	41	1.51	After cholecystolithiasis surgery
137	41	1.14	Operation History
138	41	1.38	Hepatopathy
139	41	2.28	Neurodermatitis
140	41	1.19	None
141	42	0.38	Hypertension
142	42	0.93	None
143	42	0.6	None
144	42	1	None
145	42	0.62	History of viral myocarditis
146	42	1.06	None
147	42	1.48	Gastric cancer,Operation History
148	42	1.38	Hepatopathy
149	42	1.72	None
150	42	1.31	None
151	43	0.48	None
152	44	0.78	Diabetes
153	45	0.5	None
154	45	1.07	None
155	45	0.52	Malignant tumor
156	45	1.57	None
157	45	1.61	History of hyperthyroidism
158	45	1.61	None
159	46	0.86	None
160	46	9.88	None
161	46	2.21	None
162	46	1.11	None
163	46	1.22	None
164	47	0.75	None
165	47	0.43	None
166	47	1.05	None
167	47	0.92	Diabetes
168	47	1.49	None
169	47	1.96	None
170	47	1.5	None
171	48	0.75	None
172	48	0.88	Operation History
173	48	0.96	Anaphylactic rhinitis
174	48	0.95	None
175	48	2.25	Operation History
176	48	1.83	Hypertension,Operation History
177	48	2.28	Pneumoconiosis; Tuberculosis, Treatment after 6 months to stop the drug
178	48	1.15	Bilateral fallopian tube, Oophorectomy, Ectopic pregnancy, Uterine adenomyosis, Iron deficiency
179	48	1.65	None
180	48	1.95	Hepatopathy
181	48	2.04	Diabetes
182	49	0.76	None
183	49	0.95	Diabetes
184	49	0.4	Hypertension
185	49	2.3	Hepatopathy
186	50	0.95	Bronchial asthma
187	50	0.54	Others
188	50	0.95	Bronchial asthma
189	50	1.03	None
190	50	1.37	History of thyroid surgery
191	50	1.4	Hypertension,Hepatopathy,Malignant tumor,Operation History
192	50	1.41	Hepatopathy
193	50	2.91	Hypertension
194	51	0.9	None
195	51	0.98	None
196	51	0.8	Hypertension,Hepatopathy
197	51	1.01	Hypertension
198	51	0.84	None
199	51	1.71	None
200	51	1.46	Diabetes
201	52	0.81	Hepatopathy
202	52	0.81	None
203	52	1.82	None
204	52	2.19	Diabetes,Hypertension
205	53	1.03	None
206	53	1.04	None
207	53	0.8	None
208	53	0.89	Hypertension,Cardiopathy,Bronchiectasia,Benign prostatic hyperplasia
209	53	0.81	Left ureterotomy and lithotomy,Left lower limb deep vein thrombosis
210	53	0.78	None
211	53	2.73	Operation History
212	53	1.9	None
213	53	1.93	None
214	54	0.87	None
215	54	0.87	Hypertension
216	54	0.88	None
217	54	1.82	None
218	55	1.05	None
219	55	0.57	None
220	55	0.64	None
221	55	1.54	None
222	55	1.72	None
223	56	0.01	Hypertension,Nephropathy,Operation History
224	56	1.08	Operation History
225	56	1.02	None
226	56	0.74	None
227	56	1.24	Hypertension,Diabietes
228	56	1.4	Hypertension,Chronic obstructive pulmonary disease
229	58	0.58	None
230	58	0.41	Atrial fibrillation
231	58	1.23	Diabetes
232	58	1.31	None
233	59	0.65	Diabetes,Hepatopathy
234	59	0.55	Diabetes,Hypertension,Operation History,Complex renal cyst
235	60	0.76	None
236	60	1.5	None
237	61	0.63	None
238	61	1.4	Hypertension
239	62	0.36	Diabetes,Cardiopathy,Malignant tumor
240	62	0.89	None
241	62	1.14	None
242	62	1.14	None
243	64	0.64	None
244	65	0.52	None
245	65	1.48	None
246	65	1.19	None
247	65	1.39	Diabetes
248	65	1.23	None
249	66	0.62	Diabetes,Hypertension
250	66	0.59	Malignant tumor
251	66	1.2	None
252	67	0.8	None
253	67	0.88	Hypertension
254	67	0.32	None
255	67	1.03	None
256	67	1.19	None
257	67	1.47	None
258	68	0.8	None
259	68	0.41	Malignant tumor
260	69	1.06	Diabetes
261	69	0.95	None
262	69	1.15	Cerebral apoplexia
263	70	0.14	Hypertension,Gastrointestinal disease
264	70	0.56	Arteriosclerosis
265	70	0.3	Hypertension
266	70	1.84	Hypertension
267	71	0.33	Diabetes
268	71	0.42	Diabetes,Cardiopathy,Operation History
269	71	1.39	Diabetes
270	72	1.1	Operation History
271	72	0.82	None
272	72	1.23	None
273	72	1.2	None
274	73	0.43	Hypertension,Operation History
275	74	1.27	None
276	75	0.69	After colon polypectomy
277	76	1.04	None
278	77	0.38	Hypertension,Cerebral apoplexia,Operation History,Secondary epilepsy
279	79	0.58	Hypertension,Cerebral apoplexia,Operation History
280	81	0.8	Hypertension
281	84	0.7	Hypertension,Diabetes,Hepatopathy,chronic obstructive pulmonary disease,Cardiopathy,Gastrointestinal disease,Electrolyte disturbance
282	85	0.3	Hypertension,Nephropathy,Cerebral apoplexia
283	85	0.8	Hypertension,Myelodysplastic syndrome
284	88	0.65	Diabetes,Hypertension

## Sheet: scRNAseq Patients
Patient #	Disease	Gender	Age (years)
1	Severe	Female	63
2	Severe	Male	38
3	Severe	Female	32
4	Severe	Male	67
5	Mild	Male	48
7	Mild	Female	19
6	Mild	Male	15
8	Mild	Male	19
9	Mild	Female	20
10	Mild	Male	25
Healthy Donor #		Gender	Age (years)
1		Male	34
2		Male	19
3		Female	54

## Sheet: Ta1 treatment Patients
Group	Gender	Age (years)	Existing diseases	Pre lymphocytes (x10^9)	Post lymphocytes (x10^9)
C1	Male	72	Hypertension,hyperuricemia,bronchial asthma,chronic bronchitis	0.45	0.36
C2	Male	69	Hypertension	0.77	0.4
C3	Male	67	Cerebral infarction	0.61	0.94
C4	Female	88	Emphysema	1.19	0.61
C5	Male	69	Hypertension	1.03	1.03
C6	Male	72	Hypertension with coronary artery disease	1.87	0.34
C7	Male	71	Grade 3 hypertension,chronic bronchitis	0.55	0.34
C8	Male	70	Reflux gastrItIs,chronic bronchitis with emphysema	0.27	0.27
C9	Male	88	Chronic obstructive pulmonary disease,coronary artery disease,prostatic hyperplasia	0.47	0.39
C10	Female	65	None	1.08	0.5
C11	Male	54	None	0.31	0.31
C12	Male	68	Chronic Obstructive Pulmonary Disease, bronchiectasia with infection, hypertension	0.83	0.98
C13	Male	69	Grade 3 hypertension	0.73	0.67
C14	Male	56	None	1.35	1.65
T1	Female	66	None	1.13	1.2
T2	Male	61	Chronic bronchitis, hypertension,myocardial bridging	0.2	1.12
T3	Male	75	Hypertension	0.81	1.31
T4	Male	49	None	0.93	1.72
T5	Male	60	Chronic bronchitis,hypertension,myocardial bridging	0.92	1.02
T6	Male	62	Diabetic hypertension	0.97	1.16
T7	Female	61	Hypertension	1.79	2.1
T8	Male	74	Coronary disease	0.29	0.85
T9	Male	67	Diabetes,hypertension	0.57	0.61
T10	Male	70	Chronic bronchitis	0.65	0.89
T11	Female	70	None	0.59	0.98
